# Supplementary material for: CD44 connects autophagy decline and ageing in the vascular endothelium
Source: Nat Commun. 2023 Sep 8;14:5524. doi: 10.1038/s41467-023-41346-y (PMC10491636; doi:10.1038/s41467-023-41346-y)
Supplement: Supplementary file 7 — Source Data [file 41467_2023_41346_MOESM7_ESM.xlsx]

## Sheet: Fig1a
Fig. 1a
SA-β-Gal positive cells (%)			PD3	PD8	PD14		Statistic analysis
		Exp1	14.5228	39.1509	79.2373		Tukey's multiple comparisons test	Mean Diff.	95.00% CI of diff.	Below threshold?	Summary	Adjusted P Value
		Exp2	19.9336	41.2409	74.0385		PD3 vs. PD8	-21.78	-28.15 to -15.40	Yes	***	0.0001	A-B
		Exp3	17.7358	37.1287	78.4038		PD3 vs. PD14	-59.83	-66.20 to -53.45	Yes	****	<0.0001	A-C
							PD8 vs. PD14	-38.05	-44.43 to -31.68	Yes	****	<0.0001	B-C
							Test details	Mean 1	Mean 2	Mean Diff.	SE of diff.	n1	n2	q	DF
							PD3 vs. PD8	17.4	39.17	-21.78	2.078	3	3	14.82	6
							PD3 vs. PD14	17.4	77.23	-59.83	2.078	3	3	40.72	6
							PD8 vs. PD14	39.17	77.23	-38.05	2.078	3	3	25.9	6
			PD3	PD8	PD14
			n=3	n=3	n=3

## Sheet: Fig1b
	Fig. 1b
	Relative CD44 protein levels (normalized to PD3 HUVECs)			PD3	PD8	PD14		Statistic analysis
			Exp1	1	4.31959	6.6932		Tukey's multiple comparisons test	Mean Diff.	95.00% CI of diff.	Below threshold?	Summary	Adjusted P Value
			Exp2	1	8.21991	14.1402		PD3 vs. PD8	-5.92	-10.78 to -1.060	Yes	*	0.0194	A-B
			Exp3	1	9.09908	14.79		PD3 vs. PD14	-10.8	-15.66 to -5.937	Yes	***	0.0004	A-C
			Exp4	1	6.04014	11.5629		PD8 vs. PD14	-4.877	-9.736 to -0.01747	Yes	*	0.0492	B-C
								Test details	Mean 1	Mean 2	Mean Diff.	SE of diff.	n1	n2	q	DF
								PD3 vs. PD8	1	6.92	-5.92	1.74	4	4	4.81	9
								PD3 vs. PD14	1	11.8	-10.8	1.74	4	4	8.773	9
								PD8 vs. PD14	6.92	11.8	-4.877	1.74	4	4	3.963	9
				PD3	PD8	PD14
				n=4	n=4	n=4

## Sheet: Fig1c
	Fig. 1c
	Relative CD44 mRNA levels (normalized to PD3 HUVECs)			PD3	PD8	PD14		Statistic analysis
			Exp1	1	2.96304	4.66167		Tukey's multiple comparisons test	Mean Diff.	95.00% CI of diff.	Below threshold?	Summary	Adjusted P Value
			Exp2	1	2.1494	3.62434		PD3 vs. PD8	-1.915	-3.318 to -0.5117	Yes	*	0.0136	A-B
			Exp3	1	3.63155	4.74514		PD3 vs. PD14	-3.344	-4.747 to -1.941	Yes	***	0.0008	A-C
								PD8 vs. PD14	-1.429	-2.832 to -0.02612	Yes	*	0.0466	B-C
								Test details	Mean 1	Mean 2	Mean Diff.	SE of diff.	n1	n2	q	DF
								PD3 vs. PD8	1	2.915	-1.915	0.4572	3	3	5.922	6
								PD3 vs. PD14	1	4.344	-3.344	0.4572	3	3	10.34	6
								PD8 vs. PD14	2.915	4.344	-1.429	0.4572	3	3	4.42	6
				PD3	PD8	PD14
				n=3	n=3	n=3

## Sheet: Fig1d
Fig. 1d
Relative CD44 protein levels (normalized to one young sample)			young	middle-agged	agged		Statistic analysis
		no. 1	1	1.19032	2.19808		Tukey's multiple comparisons test	Mean Diff.	95.00% CI of diff.	Below threshold?	Summary	Adjusted P Value
		no. 2	1.15209	2.16591	2.05095		Young vs. Middle-aged	-0.4748	-0.8932 to -0.05634	Yes	*	0.0233	A-B
		no. 3	1.38128	1.70705	2.18733		Young vs. Aged	-1.439	-1.858 to -1.021	Yes	****	<0.0001	A-C
		no. 4	1.2164	1.35212	1.79054		Middle-aged vs. Aged	-0.9644	-1.383 to -0.5460	Yes	****	<0.0001	B-C
		no. 5	1.00527	1.46915	2.58799
		no. 6	1.18614	1.43866	1.98539		Test details	Mean 1	Mean 2	Mean Diff.	SE of diff.	n1	n2	q	DF
		no. 7	0.794851	1.67747	2.11085		Young vs. Middle-aged	1.121	1.596	-0.4748	0.1705	12	12	3.937	33
		no. 8	0.859904	1.57929	2.94706		Young vs. Aged	1.121	2.56	-1.439	0.1705	12	12	11.94	33
		no. 9	0.837209	1.38849	3.0431		Middle-aged vs. Aged	1.596	2.56	-0.9644	0.1705	12	12	7.998	33
		no. 10	1.03252	1.91346	3.33654
		no. 11	1.5367	1.42857	3.82743
		no. 12	1.4574	1.84112	2.65909
			young	middle-agged	agged
			n=12	n=12	n=12

## Sheet: Fig1e
Fig. 1e
Relative CD44 mRNA levels (normalized to one young sample)			young	middle-agged	agged		Statistic analysis
		no. 1	1	3.5883	6.7896		Tukey's multiple comparisons test	Mean Diff.	95.00% CI of diff.	Below threshold?	Summary	Adjusted P Value
		no. 2	1.2505	2.9034	3.9874		Young vs. Middle-aged	-1.905	-3.607 to -0.2039	Yes	*	0.0297	A-B
		no. 3	1.1368	2.4222	3.7659		Young vs. Aged	-3.607	-5.309 to -1.906	Yes	***	0.0006	A-C
		no. 4	0.983	3.0782	4.2573		Middle-aged vs. Aged	-1.702	-3.404 to -0.0004525	Yes	*	0.0499	B-C
							Test details	Mean 1	Mean 2	Mean Diff.	SE of diff.	n1	n2	q	DF
							Young vs. Middle-aged	1.093	2.998	-1.905	0.6094	4	4	4.422	9
							Young vs. Aged	1.093	4.7	-3.607	0.6094	4	4	8.371	9
							Middle-aged vs. Aged	2.998	4.7	-1.702	0.6094	4	4	3.95	9
			young	middle-agged	agged
			n=4	n=4	n=4

## Sheet: Fig1f
Fig. 1f
CD44 mean fluorescence intensity (MFI)			young	middle-agged	agged		Statistic analysis
		no. 1	15.533	48.246	70.502		Tukey's multiple comparisons test	Mean Diff.	95.00% CI of diff.	Below threshold?	Summary	Adjusted P Value
		no. 2	18.731	47.765	76.927		Young vs. Middle-aged	-23.58	-41.90 to -5.255	Yes	*	0.0112	A-B
		no. 3	13.38	41.76	126.936		Young vs. Aged	-76.07	-93.68 to -58.47	Yes	****	<0.0001	A-C
		no. 4	15.288	35.431	113.034		Middle-aged vs. Aged	-52.49	-70.82 to -34.17	Yes	****	<0.0001	B-C
		no. 5	18.295	35.262	82.49
		no. 6	16.667	29.562	84.788		Test details	Mean 1	Mean 2	Mean Diff.	SE of diff.	n1	n2	q	DF
		no. 7	14.746		90.461		Young vs. Middle-aged	16.09	39.67	-23.58	7.143	7	6	4.668	17
							Young vs. Aged	16.09	92.16	-76.07	6.863	7	7	15.68	17
							Middle-aged vs. Aged	39.67	92.16	-52.49	7.143	6	7	10.39	17
			young	middle-agged	agged
			n=7	n=6	n=7

## Sheet: Fig1g
Fig. 1g
Endothelial CD44 positive area (μm2)/ endothelium circumference in aorta cross-section(μm)			young	middle-agged	agged		Statistic analysis
		no. 1	0.13705	1.36006	0.82404		Tukey's multiple comparisons test	Mean Diff.	95.00% CI of diff.	Below threshold?	Summary	Adjusted P Value
		no. 2	0.31073	0.57815	1.16861		Young vs. Middle-aged	-0.4792	-0.9229 to -0.03544	Yes	*	0.0343	A-B
		no. 3	0.63499	0.61338	0.79115		Young vs. Aged	-0.7562	-1.200 to -0.3124	Yes	**	0.0018	A-C
		no. 4	0.15918	0.67714	1.10701		Middle-aged vs. Aged	-0.277	-0.7207 to 0.1667	No	ns	0.2577	B-C
		no. 5	0.14365	0.55264	1.27559
							Test details	Mean 1	Mean 2	Mean Diff.	SE of diff.	n1	n2	q	DF
							Young vs. Middle-aged	0.2771	0.7563	-0.4792	0.1663	5	5	4.074	12
							Young vs. Aged	0.2771	1.033	-0.7562	0.1663	5	5	6.43	12
							Middle-aged vs. Aged	0.7563	1.033	-0.277	0.1663	5	5	2.355	12
			young	middle-agged	agged
			n=5	n=5	n=5

## Sheet: Fig1h
Fig. 1h
SA-β-Gal positive cells (%)			shNTC	shCD44			Statistic analysis
		Exp1	60.78	33.19			Column B	shCD44
		Exp2	80.66	22.68			vs.	vs.
		Exp3	92.17	19.42			Column A	shNTC
							Unpaired t test
							P value	0.0063
							P value summary	**
							Significantly different (P < 0.05)?	Yes
							One- or two-tailed P value?	Two-tailed
							t, df	t=5.243, df=4
			shNTC	shCD44
			n=3	n=3

## Sheet: Fig1i
Fig. 1i
Relative protein levels (normalized to shNTC)			CDKN1A	shNTC	shCD44	CDKN1A	Statistic analysis
		Exp1		1	0.565013		Column B	shcd44	CDKN2A	Column B	shcd44
		Exp2		1	0.51085		vs.	vs.		vs.	vs.
		Exp3		1	0.363068		Column A	sh control		Column A	sh control
			CDKN2A	shNTC	shCD44		Unpaired t test			Unpaired t test
				1	0.599388		P value	0.001		P value	0.0016
				1	0.609887		P value summary	***		P value summary	**
				1	0.42404		Significantly different (P < 0.05)?	Yes		Significantly different (P < 0.05)?	Yes
							One- or two-tailed P value?	Two-tailed		One- or two-tailed P value?	Two-tailed
							t, df	t=8.623, df=4		t, df	t=7.558, df=4
				shNTC	shCD44
			CDKN1A	n=3	n=3
			CDKN2A	n=3	n=3

## Sheet: Fig1j
Fig. 1j
SA-β-Gal positive cells (%)			Ev	CD44			Statistic analysis
		Exp1	7.11	72.83			Column B	CD44
		Exp2	4.64	60.64			vs.	vs.
		Exp3	3.56	79.59			Column A	Ev
							Unpaired t test
							P value	0.0003
							P value summary	***
							Significantly different (P < 0.05)?	Yes
							One- or two-tailed P value?	Two-tailed
							t, df	t=11.68, df=4
			Ev	CD44
			n=3	n=3

[truncated: 112 more sheets: Fig1k, Fig1l, Fig1m, Fig1n, Fig1o, Fig1p, Fig1q, Fig1r, Fig1s, Fig2a, Fig2b, Fig2c, Fig2d, Fig2e, Fig2g, Fig2h, Fig2j, Fig3b, Fig3c, Fig3e …]
